# Supplementary material for: Distribution of trichodorid species in mainland China with description of Trichodorus hangzhouensis sp. nov. (Nematoda, Triplonchida)
Source: Zookeys. 2020 Jul 3;945:163–89. doi: 10.3897/zookeys.945.50424 (PMC7351824; doi:10.3897/zookeys.945.50424)
Supplement: XML Treatment for Trichodorus hangzhouensis [file zookeys.945.50424-treatment1.xml]

<!DOCTYPE tp:taxon-treatment
  PUBLIC "-//TaxonX//DTD Taxonomic Treatment Publishing DTD v0 20100105//EN" "tax-treatment-NSO.dtd">
<tp:taxon-treatment xmlns:tp="http://www.plazi.org/taxpub"><tp:treatment-meta><kwd-group><label>Taxon classification</label><kwd><named-content xmlns:xlink="http://www.w3.org/1999/xlink" content-type="kingdom">Animalia</named-content></kwd><kwd><named-content xmlns:xlink="http://www.w3.org/1999/xlink" content-type="order">Triplonchida</named-content></kwd><kwd><named-content xmlns:xlink="http://www.w3.org/1999/xlink" content-type="family">Trichodoridae</named-content></kwd></kwd-group><mixed-citation publication-type="journal"><person-group><name><surname>Li</surname><given-names>Xuqing</given-names></name><name><surname>Maria</surname><given-names>Munawar</given-names></name><name><surname>Cai</surname><given-names>Ruihang</given-names></name><name><surname>Barsalote</surname><given-names>Eda Marie</given-names></name><name><surname>Peneva</surname><given-names>Vlada</given-names></name><name><surname>Zheng</surname><given-names>Jingwu</given-names></name></person-group><article-title>Distribution of trichodorid species in mainland China with description of <italic><tp:taxon-name><tp:taxon-name-part taxon-name-part-type="genus" reg="Trichodorus">Trichodorus</tp:taxon-name-part> <tp:taxon-name-part taxon-name-part-type="species" reg="hangzhouensis">hangzhouensis</tp:taxon-name-part></tp:taxon-name></italic> sp. nov. (<tp:taxon-name><tp:taxon-name-part taxon-name-part-type="phylum">Nematoda</tp:taxon-name-part></tp:taxon-name>, <tp:taxon-name><tp:taxon-name-part taxon-name-part-type="order">Triplonchida</tp:taxon-name-part></tp:taxon-name>)</article-title><source>Zookeys</source><day>03</day><month>7</month><year>2020</year><volume>945</volume><fpage>163</fpage><lpage>189</lpage><pub-id pub-id-type="doi">10.3897/zookeys.945.50424</pub-id></mixed-citation></tp:treatment-meta><tp:nomenclature><tp:taxon-name><object-id xmlns:xlink="http://www.w3.org/1999/xlink" content-type="arpha" xlink:type="simple">266EF146-DD2B-5F0F-AE92-4101D1F488A0</object-id>
              <tp:taxon-name-part taxon-name-part-type="genus" reg="Trichodorus">Trichodorus</tp:taxon-name-part>
              <tp:taxon-name-part taxon-name-part-type="species" reg="hangzhouensis">hangzhouensis</tp:taxon-name-part>
              <object-id xmlns:xlink="http://www.w3.org/1999/xlink" content-type="zoobank" xlink:type="simple">http://zoobank.org/F0E3BA04-6CB9-4333-9477-1E2DCB844DB7</object-id>
            </tp:taxon-name><tp:taxon-status xmlns:xlink="http://www.w3.org/1999/xlink" xlink:type="simple">sp. nov.</tp:taxon-status></tp:nomenclature><tp:treatment-sec sec-type="description" id="SECID0EHBAE"><title>Description</title><p>(Figs <xref ref-type="fig" rid="F1">1</xref>–<xref ref-type="fig" rid="F3">3</xref>, For measurements see Table <xref ref-type="table" rid="T1">1</xref>). <bold>Male.</bold> Body cylindrical with posterior end slightly curved ventrally. Cuticle slightly swollen upon fixation, 2.0–2.5 µm thick at mid-body. Lip region dome-shaped with double papillae (composed of outer labial and cephalic papillae). Amphidial aperture post-labial, slit-like, amphidial fovea cup-shaped. Stoma narrow, refractive strengthening rods 4–5 µm long. Nerve ring surrounding the anterior part of isthmus. Slender mid part of pharynx gradually widening to form a pharyngeal bulb. Five pharyngeal gland nuclei visible, the first ventrosublateral pair obscure. Pharyngeal bulb offset from intestine. Cardia conoid, difficult to observe. Three ventromedian <abbrev xmlns:xlink="http://www.w3.org/1999/xlink" xlink:title="cervical papillae" id="ABBRID0E2BAE" xlink:type="simple">CP</abbrev> present anterior to the secretory-excretory pore (<abbrev xmlns:xlink="http://www.w3.org/1999/xlink" xlink:title="secretory-excretory" id="ABBRID0E6BAE" xlink:type="simple">S-E</abbrev>), the latter opposite isthmus or anterior end of pharyngeal bulb. CPl situated opposite the end of pharyngostom to mid-isthmus, distance of CPl-CP2, CP2-CP3 and CP3-SE becomes gradually shorter. Lateral cervical pores not clearly seen. Reproductive system typical of the genus, i.e., with a single anterior outstretched testis, short germinal zone, seminal vesicle packed with large round sperm cells with fibrillar structure and a sausage-shaped central nucleus. Spicules paired, relatively short 33.2 (32.0–34.5) µm, in holotype 34.5 µm, slightly ventrally curved. Capitulum widened, slightly marked, lamina partially striated, tapers gradually to the distal end, no bristles at striation. Gubernaculum having a keel-like thickening and proximal end visible between spicules (Fig. <xref ref-type="fig" rid="F1">1E</xref>). Three ventromedian precloacal supplements (SP) present. The posterior-most one (SP1) at the level of spicule capitulum, the SP2 slightly less than, or equal to one spicule length anterior to the SP1. The anterior most (SP3), 1.0–1.5 times spicule length apart from SP2. Cloacal lip rounded; slightly protruded, post-cloacal papillae not prominent. Tail short, conoid, less than one cloacal diameter long with one pair of subterminal subventral pores.</p><fig id="F1" position="float" orientation="portrait"><object-id xmlns:xlink="http://www.w3.org/1999/xlink" content-type="doi" xlink:type="simple">10.3897/zookeys.945.50424.figure1</object-id><object-id xmlns:xlink="http://www.w3.org/1999/xlink" content-type="arpha" xlink:type="simple">B800CA89-BD4E-579F-8310-19CFB223077B</object-id><label>Figure 1.</label><caption><p>Line drawings of <italic><tp:taxon-name><tp:taxon-name-part taxon-name-part-type="genus" reg="Trichodorus">Trichodorus</tp:taxon-name-part> <tp:taxon-name-part taxon-name-part-type="species" reg="hangzhouensis">hangzhouensis</tp:taxon-name-part></tp:taxon-name></italic> sp. nov., paratypes, Male <bold>A</bold> entire body <bold>B</bold> pharyngeal region <bold>C</bold> surface view <bold>D, E</bold> posterior end <bold>F</bold> spicule <bold>G</bold> germinal zone of testis. Scale bars: 50 μm.</p></caption><graphic xmlns:xlink="http://www.w3.org/1999/xlink" xlink:href="zookeys-945-163-g001.jpg" position="float" orientation="portrait" xlink:type="simple" id="oo_428630.jpg"><uri content-type="original_file" xlink:type="simple">https://binary.pensoft.net/fig/428630</uri></graphic></fig><fig id="F2" position="float" orientation="portrait"><object-id xmlns:xlink="http://www.w3.org/1999/xlink" content-type="doi" xlink:type="simple">10.3897/zookeys.945.50424.figure2</object-id><object-id xmlns:xlink="http://www.w3.org/1999/xlink" content-type="arpha" xlink:type="simple">8E620C53-A808-5077-B458-180198C69C40</object-id><label>Figure 2.</label><caption><p>Line drawings of <italic><tp:taxon-name><tp:taxon-name-part taxon-name-part-type="genus" reg="Trichodorus">Trichodorus</tp:taxon-name-part> <tp:taxon-name-part taxon-name-part-type="species" reg="hangzhouensis">hangzhouensis</tp:taxon-name-part></tp:taxon-name></italic> sp. nov., paratypes, Female <bold>A</bold> entire body <bold>B, C</bold> pharyngeal region <bold>D</bold> genital branches <bold>E–G</bold> vulval region, lateral view <bold>H</bold> vulva, ventral view <bold>I</bold> anterior genital branch <bold>J</bold> copulatory plugs <bold>K, L</bold> posterior ends. Scale bars: 50 μm.</p></caption><graphic xmlns:xlink="http://www.w3.org/1999/xlink" xlink:href="zookeys-945-163-g002.jpg" position="float" orientation="portrait" xlink:type="simple" id="oo_428631.jpg"><uri content-type="original_file" xlink:type="simple">https://binary.pensoft.net/fig/428631</uri></graphic></fig><fig id="F3" position="float" orientation="portrait"><object-id xmlns:xlink="http://www.w3.org/1999/xlink" content-type="doi" xlink:type="simple">10.3897/zookeys.945.50424.figure3</object-id><object-id xmlns:xlink="http://www.w3.org/1999/xlink" content-type="arpha" xlink:type="simple">C804BFB6-F2E9-5849-A4BA-3AD926E138E4</object-id><label>Figure 3.</label><caption><p>Light photomicrographs of <italic><tp:taxon-name><tp:taxon-name-part taxon-name-part-type="genus" reg="Trichodorus">Trichodorus</tp:taxon-name-part> <tp:taxon-name-part taxon-name-part-type="species" reg="hangzhouensis">hangzhouensis</tp:taxon-name-part></tp:taxon-name></italic> sp. nov., paratypes <bold>A</bold> female entire body, arrow points vulva <bold>B</bold> male entire body <bold>C, D</bold> anterior region of female <bold>E</bold> pharyngeal region of male, arrows pointing position of cervical papillae (<abbrev xmlns:xlink="http://www.w3.org/1999/xlink" xlink:title="cervical papillae" id="ABBRID0EOFAE" xlink:type="simple">CP</abbrev>) and excretory pore (exp) <bold>F, G</bold> vulval region <bold>H, I</bold> female tail, arrows pointing position of anus (a) <bold>J–L</bold> male tail, arrows pointing position of male tail supplements (SP). Scale bars: 100 μm (<bold>A, B</bold>) 20 μm (<bold>C–L</bold>).</p></caption><graphic xmlns:xlink="http://www.w3.org/1999/xlink" xlink:href="zookeys-945-163-g003.jpg" position="float" orientation="portrait" xlink:type="simple" id="oo_428632.jpg"><uri content-type="original_file" xlink:type="simple">https://binary.pensoft.net/fig/428632</uri></graphic></fig><p><bold>Female.</bold> Body straight or slightly curved upon heat relaxation. Anterior region similar to that of male except for secondary male characteristics. <abbrev xmlns:xlink="http://www.w3.org/1999/xlink" xlink:title="secretory-excretory" id="ABBRID0EFGAE" xlink:type="simple">S-E</abbrev> pore located opposite isthmus or anterior part of pharyngeal bulb. Reproductive system didelphic amphidelphic with reflexed ovaries. Two finely granular oviduct cells at the tip of reflexed ovary, sperm round in shape distributed in the distal part of the uteri. Vagina well developed, <italic>pars proximalis vaginae</italic> barrel shaped in lateral optical view extending less than half corresponding body diameter. Sclerotized vaginal pieces (= <italic>pars refringes vaginae</italic>) rounded triangular with tips directed towards vulva, pieces 1.5–2.0 µm sized, at about 1.0 µm distance from each other, vulva pore-like in ventral view. Copulatory plug observed in uterus of two specimens. One pair of sublateral body pores almost opposite the vulva. Tail terminus conoid to rounded, anus subterminal, caudal pores subventral, immediately posterior to anus.</p><table-wrap id="T1" position="float" orientation="portrait"><label>Table 1.</label><caption><p>Measurements of <italic><tp:taxon-name><tp:taxon-name-part taxon-name-part-type="genus" reg="Trichodorus">Trichodorus</tp:taxon-name-part> <tp:taxon-name-part taxon-name-part-type="species" reg="hangzhouensis">hangzhouensis</tp:taxon-name-part></tp:taxon-name></italic> sp. nov. males and females. All measurements are in µm and in the form: mean ± SD (range).</p></caption><table id="TID0EQIAI" rules="all"><tbody><tr><th rowspan="2" colspan="1">Characters</th><th rowspan="1" colspan="1">Holotype</th><th rowspan="1" colspan="2">Paratypes</th></tr><tr><th rowspan="1" colspan="1">Male</th><th rowspan="1" colspan="1">Males</th><th rowspan="1" colspan="1">Females</th></tr><tr><td rowspan="1" colspan="1">n</td><td rowspan="1" colspan="1"/><td rowspan="1" colspan="1">8</td><td rowspan="1" colspan="1">11</td></tr><tr><td rowspan="1" colspan="1">L</td><td rowspan="1" colspan="1">708</td><td rowspan="1" colspan="1">689.9 ± 30.4 (628–727)</td><td rowspan="1" colspan="1">686.2 ± 29.8(646–744)</td></tr><tr><td rowspan="1" colspan="1">Body diameter</td><td rowspan="1" colspan="1">33</td><td rowspan="1" colspan="1">33.8 ± 2.2 (29–36)</td><td rowspan="1" colspan="1">40.4 ± 3.3 (36.0–47.0)</td></tr><tr><td rowspan="1" colspan="1">Pharynx</td><td rowspan="1" colspan="1">145</td><td rowspan="1" colspan="1">140.8 ± 8.3 (125–146)</td><td rowspan="1" colspan="1">143.3 ± 15.0 (117–171)</td></tr><tr><td rowspan="1" colspan="1">Onchiostyle</td><td rowspan="1" colspan="1">48</td><td rowspan="1" colspan="1">48.1 ± 1.2 (46–49)</td><td rowspan="1" colspan="1">49.3 ± 1.8 (48–52)</td></tr><tr><td rowspan="1" colspan="1">Onchium</td><td rowspan="1" colspan="1">27</td><td rowspan="1" colspan="1">26.9 ± 2.3 (24–28)</td><td rowspan="1" colspan="1">29.4 ± 1.9 (27–31)</td></tr><tr><td rowspan="1" colspan="1">Onchiophore</td><td rowspan="1" colspan="1">22</td><td rowspan="1" colspan="1">21.6 ± 0.7 (21–23)</td><td rowspan="1" colspan="1">22.1 ± 0.9 (2–23)</td></tr><tr><td rowspan="1" colspan="1">Pharyngostom</td><td rowspan="1" colspan="1">53</td><td rowspan="1" colspan="1">50.5 ± 2.8 (47–54)</td><td rowspan="1" colspan="1">54.6 ± 2.1 (52–56)</td></tr><tr><td rowspan="1" colspan="1">Ant. end to <abbrev xmlns:xlink="http://www.w3.org/1999/xlink" xlink:title="secretory-excretory" id="ABBRID0EGLAE" xlink:type="simple">S-E</abbrev> pore</td><td rowspan="1" colspan="1">99</td><td rowspan="1" colspan="1">100.0 ± 4.0 (96.5–108)</td><td rowspan="1" colspan="1">96.8 ± 8.2 (87–114)</td></tr><tr><td rowspan="1" colspan="1">Ant. genital branch</td><td rowspan="1" colspan="1">–</td><td rowspan="1" colspan="1">–</td><td rowspan="1" colspan="1">174.2 ± 6.8 (163–185)</td></tr><tr><td rowspan="1" colspan="1">Post. genital branch</td><td rowspan="1" colspan="1">–</td><td rowspan="1" colspan="1">–</td><td rowspan="1" colspan="1">170.1 ± 15.5 (137–193)</td></tr><tr><td rowspan="1" colspan="1">a</td><td rowspan="1" colspan="1">21.3</td><td rowspan="1" colspan="1">20.5 ± 1.1 (19.0–21.6)</td><td rowspan="1" colspan="1">17.1 ± 1.5 (14.5–19.4)</td></tr><tr><td rowspan="1" colspan="1">b</td><td rowspan="1" colspan="1">4.9</td><td rowspan="1" colspan="1">4.9 ± 0.4 (4.3–5.6)</td><td rowspan="1" colspan="1">4.8 ± 0.6 (3.8–6.0)</td></tr><tr><td rowspan="1" colspan="1">V/T</td><td rowspan="1" colspan="1">64.5</td><td rowspan="1" colspan="1">65.8 ± 1.4 (63.9–68.4)</td><td rowspan="1" colspan="1">57.1 ± 2.0 (53.0–60.0)</td></tr><tr><td rowspan="1" colspan="1">Length of vagina</td><td rowspan="1" colspan="1">–</td><td rowspan="1" colspan="1">–</td><td rowspan="1" colspan="1">15.6 ± 1.4 (14–19)</td></tr><tr><td rowspan="1" colspan="1">CP1-CP2</td><td rowspan="1" colspan="1">12</td><td rowspan="1" colspan="1">10.9 ± 1.9 (8–12.5)</td><td rowspan="1" colspan="1">–</td></tr><tr><td rowspan="1" colspan="1">CP2-CP3</td><td rowspan="1" colspan="1">9</td><td rowspan="1" colspan="1">7.9 ± 1.7 (5–9)</td><td rowspan="1" colspan="1">–</td></tr><tr><td rowspan="1" colspan="1">CP3 to <abbrev xmlns:xlink="http://www.w3.org/1999/xlink" xlink:title="secretory-excretory" id="ABBRID0EAPAE" xlink:type="simple">S-E</abbrev> pore</td><td rowspan="1" colspan="1">8</td><td rowspan="1" colspan="1">6.0 ± 1.5 (4–8)</td><td rowspan="1" colspan="1">–</td></tr><tr><td rowspan="1" colspan="1">Spicules</td><td rowspan="1" colspan="1">34.5</td><td rowspan="1" colspan="1">33.2 ± 1.0 (32–34.5)</td><td rowspan="1" colspan="1">–</td></tr><tr><td rowspan="1" colspan="1">Gubernaculum</td><td rowspan="1" colspan="1">15</td><td rowspan="1" colspan="1">14.7 ± 1.5 (11.5–17)</td><td rowspan="1" colspan="1">–</td></tr><tr><td rowspan="1" colspan="1">Cloaca to SP1</td><td rowspan="1" colspan="1">23</td><td rowspan="1" colspan="1">25.7 ± 3.0 (22.5–32)</td><td rowspan="1" colspan="1">–</td></tr><tr><td rowspan="1" colspan="1">SP1-SP2</td><td rowspan="1" colspan="1">24</td><td rowspan="1" colspan="1">31.3 ± 4.4 (24–37)</td><td rowspan="1" colspan="1">–</td></tr><tr><td rowspan="1" colspan="1">SP2-SP3</td><td rowspan="1" colspan="1">37.0</td><td rowspan="1" colspan="1">38.0 ± 4.0 (33–45)</td><td rowspan="1" colspan="1">–</td></tr></tbody></table></table-wrap></tp:treatment-sec><tp:treatment-sec sec-type="Type host and locality" id="SECID0EORAE"><title>Type host and locality.</title><p>The new species was detected in association with three plants, i.e., <italic><tp:taxon-name><tp:taxon-name-part taxon-name-part-type="genus" reg="Eriobotrya">Eriobotrya</tp:taxon-name-part> <tp:taxon-name-part taxon-name-part-type="species" reg="japonica">japonica</tp:taxon-name-part></tp:taxon-name></italic> (Thunb.) Lindl., <italic><tp:taxon-name><tp:taxon-name-part taxon-name-part-type="genus" reg="Morus">Morus</tp:taxon-name-part> <tp:taxon-name-part taxon-name-part-type="species" reg="alba">alba</tp:taxon-name-part></tp:taxon-name></italic> L. and <italic><tp:taxon-name><tp:taxon-name-part taxon-name-part-type="genus" reg="Toona">Toona</tp:taxon-name-part> <tp:taxon-name-part taxon-name-part-type="species" reg="sinensis">sinensis</tp:taxon-name-part></tp:taxon-name></italic> (A. Jussieu) M. Roemer from the botanical garden of Huajiachi Campus, Zhejiang University, Hangzhou, Zhejiang Province, P. R. China. The specimens from <italic><tp:taxon-name><tp:taxon-name-part taxon-name-part-type="genus" reg="Eriobotrya">E.</tp:taxon-name-part> <tp:taxon-name-part taxon-name-part-type="species" reg="japonica">japonica</tp:taxon-name-part></tp:taxon-name></italic> were regarded as a type population. The geographical position of the sampling site is: 120°19'06"E, 30°25'67"N.</p></tp:treatment-sec><tp:treatment-sec sec-type="type material" id="SECID0EATAE"><title>Type material.</title><p><bold><italic>Holotype</italic></bold> male, 8 male and 11 female <bold><italic>paratypes</italic></bold> (slide nos. ZJU-29-01-ZJU-29-19) deposited in the Nematode Collection of Zhejiang University, Hangzhou, China, and 2 male and 13 female paratypes deposited in Institute of Biodiversity and Ecosystem Research, Bulgarian Academy of Sciences, Bulgaria (slide nos. PNT 102-104).</p></tp:treatment-sec><tp:treatment-sec sec-type="Molecular profiles and phylogenetic analysis" id="SECID0EOTAE"><title>Molecular profiles and phylogenetic analysis.</title><p>The new species was molecularly characterized and newly obtained sequences were deposited in the GenBank with the accession numbers HM106498, MF979178 for 18S, MF979185–MF979186, HM106497 for 28S and MF979181, HM106496, MF979182 for ITS2 of rRNA gene. The available sequences of trichodorid taxa (accession numbers of 18S, D2–D3 region of 28S and ITS2 rRNA gene sequences in Suppl. material <xref ref-type="supplementary-material" rid="S1">1</xref>: Table S1) were selected to reconstruct the phylogenetic trees.</p><p>The 18S rRNA gene tree (Fig. <xref ref-type="fig" rid="F7">7</xref>) revealed that <italic><tp:taxon-name><tp:taxon-name-part taxon-name-part-type="genus" reg="Trichodorus">T.</tp:taxon-name-part> <tp:taxon-name-part taxon-name-part-type="species" reg="hangzhouensis">hangzhouensis</tp:taxon-name-part></tp:taxon-name></italic> sp. nov. occupied a basal placement in an unsupported clade including <italic><tp:taxon-name><tp:taxon-name-part taxon-name-part-type="genus" reg="Trichodorus">T.</tp:taxon-name-part> <tp:taxon-name-part taxon-name-part-type="species" reg="primitivus">primitivus</tp:taxon-name-part></tp:taxon-name></italic> (de Man, 1880) Micoletzky, 1922 (KY119675-76, AF036609), <italic><tp:taxon-name><tp:taxon-name-part taxon-name-part-type="genus" reg="Trichodorus">T.</tp:taxon-name-part> <tp:taxon-name-part taxon-name-part-type="species" reg="similis">similis</tp:taxon-name-part></tp:taxon-name></italic> Seinhorst, 1963 (AJ439584-85, AJ439522) and <italic><tp:taxon-name><tp:taxon-name-part taxon-name-part-type="genus" reg="Trichodorus">T.</tp:taxon-name-part> <tp:taxon-name-part taxon-name-part-type="species" reg="obtusus">obtusus</tp:taxon-name-part></tp:taxon-name></italic> Cobb, 1913 (KT282335). The pairwise sequence identity of new species with the aforementioned species is 97–99% with 16–24 nucleotide differences.</p><p>In the 28S phylogenetic tree (Fig. <xref ref-type="fig" rid="F8">8</xref>), <italic><tp:taxon-name><tp:taxon-name-part taxon-name-part-type="genus" reg="Trichodorus">T.</tp:taxon-name-part> <tp:taxon-name-part taxon-name-part-type="species" reg="hangzhouensis">hangzhouensis</tp:taxon-name-part></tp:taxon-name></italic> sp. nov. formed a clade with four species distributed in Spain: <italic><tp:taxon-name><tp:taxon-name-part taxon-name-part-type="genus" reg="Trichodorus">T.</tp:taxon-name-part> <tp:taxon-name-part taxon-name-part-type="species" reg="giennensis">giennensis</tp:taxon-name-part></tp:taxon-name></italic> Decraemer, Roca, Castillo, Peñ-Santiago &amp; Gomez-Barcina, 1993 (JQ716452), <italic><tp:taxon-name><tp:taxon-name-part taxon-name-part-type="genus" reg="Trichodorus">T.</tp:taxon-name-part> <tp:taxon-name-part taxon-name-part-type="species" reg="illiplaensis">illiplaensis</tp:taxon-name-part></tp:taxon-name></italic> Decraemer, Palomares-Rius, Cantalapiedra-Navarrete, Landa, Duarte, Almeida, Vovlas &amp; Castillo, 2013 (JQ716462), <italic><tp:taxon-name><tp:taxon-name-part taxon-name-part-type="genus" reg="Trichodorus">T.</tp:taxon-name-part> <tp:taxon-name-part taxon-name-part-type="species" reg="onubensis">onubensis</tp:taxon-name-part></tp:taxon-name></italic> Decraemer, Palomares-Rius, Cantalapiedra-Navarrete, Landa, Duarte, Almeida, Vovlas &amp; Castillo, 2013 (JQ716454-55) and <italic><tp:taxon-name><tp:taxon-name-part taxon-name-part-type="genus" reg="Trichodorus">T.</tp:taxon-name-part> <tp:taxon-name-part taxon-name-part-type="species" reg="paragiennensis">paragiennensis</tp:taxon-name-part></tp:taxon-name></italic> Decraemer, Palomares-Rius, Cantalapiedra-Navarrete, Landa, Duarte, Almeida, Vovlas &amp; Castillo, 2013 (JQ716461); three species occurring in Iran – <italic><tp:taxon-name><tp:taxon-name-part taxon-name-part-type="genus" reg="Trichodorus">T.</tp:taxon-name-part> <tp:taxon-name-part taxon-name-part-type="species" reg="orientalis">orientalis</tp:taxon-name-part></tp:taxon-name></italic> De Waele &amp; Hashim, 1983 (KY115140); <italic><tp:taxon-name><tp:taxon-name-part taxon-name-part-type="genus" reg="Trichodorus">T.</tp:taxon-name-part> <tp:taxon-name-part taxon-name-part-type="species" reg="persicus">persicus</tp:taxon-name-part></tp:taxon-name></italic> De Waele &amp; Sturhan, 1987 (KX348138); <italic><tp:taxon-name><tp:taxon-name-part taxon-name-part-type="genus" reg="Trichodorus">T.</tp:taxon-name-part> <tp:taxon-name-part taxon-name-part-type="species" reg="zanjanensis">zanjanensis</tp:taxon-name-part></tp:taxon-name></italic> Asghari, Eskandari, Tanha Maafi &amp; Decraemer, 2018 (KY115138); one species from Israel <italic><tp:taxon-name><tp:taxon-name-part taxon-name-part-type="genus" reg="Trichodorus">T.</tp:taxon-name-part> <tp:taxon-name-part taxon-name-part-type="species" reg="minzi">minzi</tp:taxon-name-part></tp:taxon-name></italic> De Waele &amp; Cohn, 1992 (KP259801) and an undescribed <italic><tp:taxon-name><tp:taxon-name-part taxon-name-part-type="genus" reg="Trichodorus">Trichodorus</tp:taxon-name-part></tp:taxon-name></italic> species (KM212949) from the USA. The pairwise sequence identity of new species with the aforementioned species is 88–91% with 73–86 nucleotide differences.</p><p>In ITS2 tree (Fig. <xref ref-type="fig" rid="F9">9</xref>), <italic><tp:taxon-name><tp:taxon-name-part taxon-name-part-type="genus" reg="Trichodorus">T.</tp:taxon-name-part> <tp:taxon-name-part taxon-name-part-type="species" reg="hangzhouensis">hangzhouensis</tp:taxon-name-part></tp:taxon-name></italic> sp. nov. shared the same clade with <italic><tp:taxon-name><tp:taxon-name-part taxon-name-part-type="genus" reg="Trichodorus">T.</tp:taxon-name-part> <tp:taxon-name-part taxon-name-part-type="species" reg="pakistanensis">pakistanensis</tp:taxon-name-part></tp:taxon-name></italic> Siddiqi, 1962 (GU645896, GU645897, GU645899, JN123384) and the clade of these two species was in sister relation to a clade including <italic><tp:taxon-name><tp:taxon-name-part taxon-name-part-type="genus" reg="Trichodorus">T.</tp:taxon-name-part> <tp:taxon-name-part taxon-name-part-type="species" reg="gilanensis">gilanensis</tp:taxon-name-part></tp:taxon-name></italic> Maafi &amp; Decraemer, 2002 (KY115164–KY115165), <italic><tp:taxon-name><tp:taxon-name-part taxon-name-part-type="genus" reg="Trichodorus">T.</tp:taxon-name-part> <tp:taxon-name-part taxon-name-part-type="species" reg="nanjingensis">nanjingensis</tp:taxon-name-part></tp:taxon-name></italic> Liu &amp; Cheng, 1990 (GU645800, GU645804, GU645893, GU645895), <italic><tp:taxon-name><tp:taxon-name-part taxon-name-part-type="genus" reg="Trichodorus">T.</tp:taxon-name-part> <tp:taxon-name-part taxon-name-part-type="species" reg="viruliferus">viruliferus</tp:taxon-name-part></tp:taxon-name></italic> Hooper, 1963 (JN123391) and <italic><tp:taxon-name><tp:taxon-name-part taxon-name-part-type="genus" reg="Trichodorus">T.</tp:taxon-name-part> <tp:taxon-name-part taxon-name-part-type="species" reg="sparsus">sparsus</tp:taxon-name-part></tp:taxon-name></italic> Szczygiel, 1968 (JN123388). The pairwise sequence identity of the new species with the aforementioned species is 94–98% with 4–9 nucleotide differences.</p><p>The other known <italic><tp:taxon-name><tp:taxon-name-part taxon-name-part-type="genus" reg="Trichodorus">Trichodorus</tp:taxon-name-part></tp:taxon-name></italic>, <italic><tp:taxon-name><tp:taxon-name-part taxon-name-part-type="genus" reg="Nanidorus">Nanidorus</tp:taxon-name-part></tp:taxon-name></italic> and <italic><tp:taxon-name><tp:taxon-name-part taxon-name-part-type="genus" reg="Paratrichodorus">Paratrichodorus</tp:taxon-name-part></tp:taxon-name></italic> species sequenced during this study clustered with their respective species available through GenBank database, thus supporting their identity.</p></tp:treatment-sec><tp:treatment-sec sec-type="diagnosis" id="SECID0EZ2AE"><title>Diagnosis and relationships.</title><p>The new species is characterized by the male having a relatively short onchiostyle (46–49 µm) and 3 ventromedian cervical papillae anterior to the <abbrev xmlns:xlink="http://www.w3.org/1999/xlink" xlink:title="secretory-excretory" id="ABBRID0E62AE" xlink:type="simple">S-E</abbrev> pore, CP1 located opposite isthmus, distance of CPl-CP2, CP2-CP3 and CP3-<abbrev xmlns:xlink="http://www.w3.org/1999/xlink" xlink:title="secretory-excretory" id="ABBRID0ED3AE" xlink:type="simple">S-E</abbrev> becoming gradually shorter, <abbrev xmlns:xlink="http://www.w3.org/1999/xlink" xlink:title="secretory-excretory" id="ABBRID0EH3AE" xlink:type="simple">S-E</abbrev> pore located opposite isthmus or anterior end of pharyngeal bulb, pharynx offset, spicules relatively short, slightly curved, 33.2 (32.0–34.5) µm long, with wider slightly marked capitulum, lamina partially striated and tapering gradually to the distal end, bristles at striation absent, three ventromedian precloacal supplements; female with barrel shaped vagina, vaginal scletorized pieces medium-sized (1.5–2.0 µm), rounded triangular with tips directed towards vulva, slightly separated from each other (c. 1.0 µm) , vulva pore-like in ventral view.</p><p>The species-specific codes sensu <xref ref-type="bibr" rid="B19">Decraemer and Baujard (1998)</xref> for this new species are as follows, for the male: F3-D3-P2-A1(2)-B2-C1-E0-G1-H2-I1-J2-K3-L2-M4-N1-O5; for female: D1-C1-L2- K2-A1(2)-B2-E2 -F1 G1-H3-I2(3)-J1-M1-N1-O1-P1-Q1-R2-S5. Based on male prime diagnostic characters for fam. <tp:taxon-name><tp:taxon-name-part taxon-name-part-type="family">Trichodoridae</tp:taxon-name-part></tp:taxon-name> (F = number of ventromedian precloacal supplements, D = number of ventromedian cervical papillae, P = body habitus) and female (D = type of genital system, C = vulva position, K = size of vaginal sclerotized pieces, L = position of vaginal sclerotized pieces) the new species male belongs to group 12 while the female falls in the category group 1 of subgroup 1–7 as described by <xref ref-type="bibr" rid="B19">Decraemer and Baujard (1998)</xref>. Among several <italic><tp:taxon-name><tp:taxon-name-part taxon-name-part-type="genus" reg="Trichodorus">Trichodorus</tp:taxon-name-part></tp:taxon-name></italic> species of group 12 (for male) and group 1, subgroup 1–7 (for female) the new species comes close to <italic><tp:taxon-name><tp:taxon-name-part taxon-name-part-type="genus" reg="Trichodorus">T.</tp:taxon-name-part> <tp:taxon-name-part taxon-name-part-type="species" reg="cedarus">cedarus</tp:taxon-name-part></tp:taxon-name></italic> Yokoo, 1964, <italic><tp:taxon-name><tp:taxon-name-part taxon-name-part-type="genus" reg="Trichodorus">T.</tp:taxon-name-part> <tp:taxon-name-part taxon-name-part-type="species" reg="guangzhouensis">guangzhouensis</tp:taxon-name-part></tp:taxon-name></italic> Xie, Feng &amp; Zhao, 2000, <italic><tp:taxon-name><tp:taxon-name-part taxon-name-part-type="genus" reg="Trichodorus">T.</tp:taxon-name-part> <tp:taxon-name-part taxon-name-part-type="species" reg="reduncus">reduncus</tp:taxon-name-part></tp:taxon-name></italic> Siddiqi &amp; Sharma, 1995, <italic><tp:taxon-name><tp:taxon-name-part taxon-name-part-type="genus" reg="Trichodorus">T.</tp:taxon-name-part> <tp:taxon-name-part taxon-name-part-type="species" reg="tricaulatus">tricaulatus</tp:taxon-name-part></tp:taxon-name></italic> Shishida, 1979 and <italic><tp:taxon-name><tp:taxon-name-part taxon-name-part-type="genus" reg="Trichodorus">T.</tp:taxon-name-part> <tp:taxon-name-part taxon-name-part-type="species" reg="yokooi">yokooi</tp:taxon-name-part></tp:taxon-name></italic> Eroshenko &amp; Teplyakov, 1975. It can be differentiated as follows:</p><p><italic><tp:taxon-name><tp:taxon-name-part taxon-name-part-type="genus" reg="Trichodorus">T.</tp:taxon-name-part> <tp:taxon-name-part taxon-name-part-type="species" reg="cedarus">cedarus</tp:taxon-name-part></tp:taxon-name></italic> – by having a different position of SP1 (at the level of spicules capitulum vs posterior), shorter spicules length (32.0–34.5 vs 36–53 µm), shape of vulva (pore-like vs slit-like) and shape of vagina (barrel vs pear);</p><p><italic><tp:taxon-name><tp:taxon-name-part taxon-name-part-type="genus" reg="Trichodorus">T.</tp:taxon-name-part> <tp:taxon-name-part taxon-name-part-type="species" reg="guangzhouensis">guangzhouensis</tp:taxon-name-part></tp:taxon-name></italic> – by having a longer onchiostyle in females (48–52 vs 36.4–41.6 μm), striations on spicule (present vs absent), different spicule shape (without constriction vs with constriction) and shape of vulva in ventral view (pore-like vs a longitudinal slit);</p><p><italic><tp:taxon-name><tp:taxon-name-part taxon-name-part-type="genus" reg="Trichodorus">T.</tp:taxon-name-part> <tp:taxon-name-part taxon-name-part-type="species" reg="reduncus">reduncus</tp:taxon-name-part></tp:taxon-name></italic> – by having a longer onchiostyle in males (46–49 vs 36–40 µm) and female (48–52 vs 37–40 µm), striations on spicules (present vs absent), different proximal part of gubernaculum (not hooked vs hooked) position of vaginal pieces (close vs widely separated) and shape of vulva (pore-like vs a small transverse slit);</p><p><italic><tp:taxon-name><tp:taxon-name-part taxon-name-part-type="genus" reg="Trichodorus">T.</tp:taxon-name-part> <tp:taxon-name-part taxon-name-part-type="species" reg="tricaulatus">tricaulatus</tp:taxon-name-part></tp:taxon-name></italic> – by having different position of SP1 (at the level of spicule capitulum vs outside it), spicule bristles (absent vs present), longer onchiostyle in both males (49.3 (46–49) vs 42.6 (39–51) µm) and females (49.3 (48–52) vs 42.2 (39–44) µm), type of pharyngo-intestinal junction (pharyngeal bulb offset vs pharynx overlapping intestine ventrally) and shorter spicules (33.2 (32.0–34.5) vs 39 (36–53) µm);</p><p><italic><tp:taxon-name><tp:taxon-name-part taxon-name-part-type="genus" reg="Trichodorus">T.</tp:taxon-name-part> <tp:taxon-name-part taxon-name-part-type="species" reg="yokooi">yokooi</tp:taxon-name-part></tp:taxon-name></italic> – by having striation on spicule (vs absent), shorter onchiostyle both in males (46–49 vs 57–82 µm) and females (48–52 vs 62–77 µm) and spicule (32.0–34.5 vs 38–46 µm).</p></tp:treatment-sec><tp:treatment-sec sec-type="etymology" id="SECID0E1AAG"><title>Etymology.</title><p>The species name is derived from the name of the city where the new species was recovered.</p></tp:treatment-sec><tp:treatment-sec><!--Section generated to contain objects referenced in tp:taxon-treatment.--><supplementary-material xmlns:xlink="http://www.w3.org/1999/xlink" id="S1" position="float" orientation="portrait" xlink:type="simple"><object-id content-type="doi" xlink:type="simple">10.3897/zookeys.945.50424.suppl1</object-id><object-id content-type="arpha" xlink:type="simple">8401D1F4-32F0-5F3B-A219-4AF26C7413E2</object-id><label>Supplementary material 1</label><caption><p>Table S1. Sequences of nematode species used for the phylogenetic analyses</p></caption><statement content-type="dataType"><label>Data type</label><p>species data</p></statement><media xlink:href="zookeys-945-163-s001.doc" mimetype="application" mime-subtype="msword" position="float" orientation="portrait" xlink:type="simple" id="oo_428640.doc"><uri content-type="original_file" xlink:type="simple">https://binary.pensoft.net/file/428640</uri></media><permissions><license xlink:type="simple"><license-p>This dataset is made available under the Open Database License (http://opendatacommons.org/licenses/odbl/1.0/). The Open Database License (ODbL) is a license agreement intended to allow users to freely share, modify, and use this Dataset while maintaining this same freedom for others, provided that the original source and author(s) are credited.</license-p></license></permissions><attrib specific-use="authors">Xuqing Li, Munawar Maria, Ruihang Cai, Eda Marie Barsalote, Vlada Peneva, Jingwu Zheng</attrib></supplementary-material><fig id="F7" position="float" orientation="portrait"><object-id xmlns:xlink="http://www.w3.org/1999/xlink" content-type="doi" xlink:type="simple">10.3897/zookeys.945.50424.figure7</object-id><object-id xmlns:xlink="http://www.w3.org/1999/xlink" content-type="arpha" xlink:type="simple">E24349D2-BF63-5DA6-A64C-01C3ADC5ABDD</object-id><label>Figure 7.</label><caption><p>Phylogenetic relationships of <italic><tp:taxon-name><tp:taxon-name-part taxon-name-part-type="genus" reg="Trichodorus">Trichodorus</tp:taxon-name-part> <tp:taxon-name-part taxon-name-part-type="species" reg="hangzhouensis">hangzhouensis</tp:taxon-name-part></tp:taxon-name></italic> sp. nov. and other trichodorid species based on partial 18S rRNA gene sequences. The Bayesian tree was inferred under the general time-reversible model of sequence evolution with correction for invariable sites and a gamma-shaped distribution (GTR+I+G). <italic><tp:taxon-name><tp:taxon-name-part taxon-name-part-type="genus" reg="Tripyla">Tripyla</tp:taxon-name-part></tp:taxon-name></italic> sp. served as an outgroup species. Posterior probability values exceeding 70% are given on appropriate clades.</p></caption><graphic xmlns:xlink="http://www.w3.org/1999/xlink" xlink:href="zookeys-945-163-g007.jpg" position="float" orientation="portrait" xlink:type="simple" id="oo_428636.jpg"><uri content-type="original_file" xlink:type="simple">https://binary.pensoft.net/fig/428636</uri></graphic></fig><fig id="F8" position="float" orientation="portrait"><object-id xmlns:xlink="http://www.w3.org/1999/xlink" content-type="doi" xlink:type="simple">10.3897/zookeys.945.50424.figure8</object-id><object-id xmlns:xlink="http://www.w3.org/1999/xlink" content-type="arpha" xlink:type="simple">16960028-A7ED-583F-BEE0-540D2BC52370</object-id><label>Figure 8.</label><caption><p>Phylogenetic relationships of <italic><tp:taxon-name><tp:taxon-name-part taxon-name-part-type="genus" reg="Trichodorus">Trichodorus</tp:taxon-name-part> <tp:taxon-name-part taxon-name-part-type="species" reg="hangzhouensis">hangzhouensis</tp:taxon-name-part></tp:taxon-name></italic> sp. nov. and other trichodorid species based on D2-D3 28S rRNA gene sequences. The Bayesian tree was inferred under the general time-reversible model of sequence evolution with correction for invariable sites and a gamma-shaped distribution (GTR+I+G). <italic><tp:taxon-name><tp:taxon-name-part taxon-name-part-type="genus" reg="Tripylina">Tripylina</tp:taxon-name-part> <tp:taxon-name-part taxon-name-part-type="species" reg="tamaki">tamaki</tp:taxon-name-part></tp:taxon-name></italic> served as an outgroup species. Posterior probability values exceeding 70% are given on appropriate clades.</p></caption><graphic xmlns:xlink="http://www.w3.org/1999/xlink" xlink:href="zookeys-945-163-g008.jpg" position="float" orientation="portrait" xlink:type="simple" id="oo_428637.jpg"><uri content-type="original_file" xlink:type="simple">https://binary.pensoft.net/fig/428637</uri></graphic></fig><fig id="F9" position="float" orientation="portrait"><object-id xmlns:xlink="http://www.w3.org/1999/xlink" content-type="doi" xlink:type="simple">10.3897/zookeys.945.50424.figure9</object-id><object-id xmlns:xlink="http://www.w3.org/1999/xlink" content-type="arpha" xlink:type="simple">D63C6C9E-13BA-5892-9F91-B1437A55C949</object-id><label>Figure 9.</label><caption><p>Phylogenetic relationships of <italic><tp:taxon-name><tp:taxon-name-part taxon-name-part-type="genus" reg="Trichodorus">Trichodorus</tp:taxon-name-part> <tp:taxon-name-part taxon-name-part-type="species" reg="hangzhouensis">hangzhouensis</tp:taxon-name-part></tp:taxon-name></italic> sp. nov. and other trichodorid nematodes based on ITS2 sequences. The Bayesian tree was inferred under the general time-reversible model of sequence evolution with correction for invariable sites and a gamma-shaped distribution (GTR+I+G). <italic><tp:taxon-name><tp:taxon-name-part taxon-name-part-type="genus" reg="Thoracostoma">Thoracostoma</tp:taxon-name-part> <tp:taxon-name-part taxon-name-part-type="species" reg="trachyga">trachyga</tp:taxon-name-part></tp:taxon-name></italic> served as an outgroup species. Posterior probability values exceeding 70% are given on appropriate clades.</p></caption><graphic xmlns:xlink="http://www.w3.org/1999/xlink" xlink:href="zookeys-945-163-g009.jpg" position="float" orientation="portrait" xlink:type="simple" id="oo_428638.jpg"><uri content-type="original_file" xlink:type="simple">https://binary.pensoft.net/fig/428638</uri></graphic></fig></tp:treatment-sec><ref-list><ref id="B19"><mixed-citation xmlns:xlink="http://www.w3.org/1999/xlink" xlink:type="simple"><person-group><name name-style="western"><surname>Decraemer</surname><given-names>W</given-names></name><name name-style="western"><surname>Baujard</surname><given-names>PA</given-names></name></person-group> (<year>1998</year>) <article-title>Polytomous key the identification of species of the family <tp:taxon-name><tp:taxon-name-part taxon-name-part-type="family">Trichodoridae</tp:taxon-name-part></tp:taxon-name> Thorne, 1935 (<tp:taxon-name><tp:taxon-name-part taxon-name-part-type="phylum">Nematoda</tp:taxon-name-part></tp:taxon-name>: <tp:taxon-name><tp:taxon-name-part taxon-name-part-type="order">Triplonchida</tp:taxon-name-part></tp:taxon-name>).</article-title><source>Fundamental and applied Nematology</source><volume>21</volume>: <fpage>37</fpage>–<lpage>62</lpage>.</mixed-citation></ref></ref-list></tp:taxon-treatment>
